# Supplementary material for: What evidence exists regarding the impact of biodiversity on human health and well-being? A systematic map protocol
Source: Environ Evid. 2024 Apr 27;13:11. doi: 10.1186/s13750-024-00335-4 (PMC11378774; doi:10.1186/s13750-024-00335-4)
Supplement: Supplementary file 4 — Additional file 4: Benchmark paper list. [file 13750_2024_335_MOESM4_ESM.xlsx]

## Sheet: Benchmark papers
Group	Pairwise combinations	Benchmark papers	Include test 07/02/2023
1	General biodiversity and general human health	1) Lai H, Flies EJ, Weinstein P, Woodward A. The impact of green space and biodiversity on health. Frontiers in Ecology and the Environment; 2019;17(7):383–90. 2)Gotelli NJ. Diversity-disease relationships and shared species analyses for human microbiome-associated diseases. The ISME Journal. 2019,13(8):1911-9	1) Yes, 2) Yes
1	General biodiversity and objective wellbeing	Rantakokko, Merja, et al. "Nature diversity and well-being in old age." Aging clinical and experimental research 30 (2018): 527-532.	Yes
1	General biodiversity and subjective wellbeing (including mental health)	1) Does biodiversity improve mental health in urban settings (2011)? Julie Dean, Kate van Dooren, Philip Weinstein 2) Species richness is positively related to mental health – A study for Germany (2021)	1) Yes, 2) Yes
2	General biodiversity and atopic&respiratory disease	Roslund MI, Puhakka R, Grönroos M, Nurminen N, Oikarinen S, Gazali AM, et al.. Biodiversity intervention enhances immune regulation and health-associated commensal microbiota among daycare children. Science Advances. Science Advances; 2020;6(42):eaba2578.	Yes
2	General biodiversity and cancer related diseases	NA	NA
2	General biodiversity and cardiovascular&respiratory diseases	NA	NA
2	General biodiversity and food&nutrition security	1) Sunderland et al. 2017 - A methodological approach for assessing cross-site landscape change: Understanding socio-ecological systems.	Yes
2	General biodiversity and infectious disease	Wood CL, Mcinturff A, Young HS, Kim D, Lafferty KD. Human infectious disease burdens decrease with urbanization but not with biodiversity. Philosophical Transactions of the Royal Society B: Biological Sciences [Internet].	Yes
2	General biodiversity and other non-communicable diseases	NA
3	Blue space and general human health	Wu et al. 2021 - Perceived and objective availability of green and blue spaces and quality of life in people with dementia: results from the IDEAL programme	Yes
3	Blue space and objective wellbeing	Ban, N.C., Gurney, G.G., Marshall, N.A. et al. Well-being outcomes of marine protected areas. Nat Sustain 2, 524–532 (2019). https://doi.org/10.1038/s41893-019-0306-2	Yes
3	Blue space and subjective wellbeing (including mental health)	Pearson AL, Shortridge A, Delamater PL, Horton TH, Dahlin K, Rzotkiewicz A, et al.. Effects of freshwater blue spaces may be beneficial for mental health: A first, ecological study in the North American Great Lakes region. PLOS ONE [Internet]. PLOS ONE; 2019;14(8):e0221977. 2)	Yes
3	Food production and general human health	Pons, Romain, et al. "Agriculture Exposure and Time to Pregnancy Among Women Enrolled in the French Prospective Cohort AGRICAN." Journal of Occupational and Environmental Medicine 63.5 (2021): 432-440.	Yes
3	Food production and objective wellbeing	Home gardens: a promising approach to enhance household food security and wellbeing	NA
3	Food production and subjective wellbeing (including mental health)	NA	NA
3	Green space and general human health	1) Lai H, Flies EJ, Weinstein P, Woodward A. The impact of green space and biodiversity on health. Frontiers in Ecology and the Environment; 2019;17(7):383–90. 2)Mceachan RRC, Prady SL, Smith G, Fairley L, Cabieses B, Gidlow C, et al.. The association between green space and depressive symptoms in pregnant women: moderating roles of socioeconomic status and physical activity. Journal of Epidemiol…	Yes
3	Green space and objective wellbeing	Mceachan RRC, Prady SL, Smith G, Fairley L, Cabieses B, Gidlow C, et al.. The association between green space and depressive symptoms in pregnant women: moderating roles of socioeconomic status and physical activity. Journal of Epidemiology and Community Health [Internet]. Journal of Epidemiology and Community Health	Yes
3	Green space and subjective wellbeing (including mental health)	Lõhmus M, Stenfors CUD, Lind T, Lauber A, Georgelis A. Mental Health, Greenness, and Nature Related Behaviors in the Adult Population of Stockholm County during COVID-19-Related Restrictions; 1) Min K-B, Kim H-J, Kim H-J, Min J-Y. Parks and green areas and the risk for depression and suicidal indicators. International Journal of Public Health.	Yes
3	Microbiome and general human health	Ma Z (Sam), Li L, Gotelli NJ. Diversity-disease relationships and shared species analyses for human microbiome-associated diseases. The ISME Journal. The ISME Journal; 2019;13(8):1911–9.	Yes
3	Microbiome and objective wellbeing	Humbel et al. 2020 - Association of Alterations in Intestinal Microbiota With Impaired Psychological Function in Patients With Inflammatory Bowel Diseases in Remission	Yes
3	Microbiome and subjective wellbeing (including mental health)	Dockx, Y., Täubel, M., Hogervorst, J. et al. Association of indoor dust microbiota with cognitive function and behavior in preschool-aged children. Microbiome 11, 1 (2023). https://doi.org/10.1186/s40168-022-01406-9	Yes
3	Protected areas and general human health	Puhakka et al. 2017 - The health and well-being impacts of protected areas in Finland	Yes
3	Protected areas and objective wellbeing	1) Gerkey D, Hole D, Pfaff A, Ellis AM, Golden CD, et al.. Evaluating the impacts of protected areas on human well-being across the developing world. Science Advances [Internet]. Science Advances; 2019;5(4):eaav3006. Available from: https://dx.doi.org/10.1126/sciadv.aav3006 2) Ban, N.C., Gurney, G.G., Marshall, N.A. et al. Well-being outcomes of marine protected areas. Nat Sustain 2, 524–532 (201…	Yes
3	Protected areas and subjective wellbeing (including mental health)	Jones, Nikoleta, et al. "The role of location and social impacts of protected areas on subjective wellbeing." Environmental Research Letters 15.11 (2020): 114030.	Yes
4	Blue space and atopic&respiratory diseases	Paciência, Inês, et al. "Neighbourhood green and blue spaces and allergic sensitization in children: A longitudinal study based on repeated measures from the Generation XXI cohort." Science of the Total Environment 772 (2021): 145394.	Yes
4	Blue space and cancer related diseases	NA	NA
4	Blue space and cardiovascular&respiratory diseases	Aliyas et al. 2021 - Physical, mental, and physiological health benefits of green and blue outdoor spaces among elderly people	Yes
4	Blue space and food&nutrition security	1) Proximity to freshwater blue space and type 2 diabetes onset: The importance of historical and economic context 2) Fiorella et al. 2014 - Fishing for food? Analyzing links between fishing livelihoods and food security around Lake Victoria, Kenya	Yes
4	Blue space and infectious diseases	NA	NA
4	Blue space and other non-communicable diseases	NA	NA
4	Food production and atopic&respiratory disease	Riedler, Josef, et al. "Exposure to farming in early life and development of asthma and allergy: a cross-sectional survey." The Lancet 358.9288 (2001): 1129-1133.	NA
4	Food production and cancer related diseases	NA	NA
4	Food production and cardiovascular&respiratory diseases	NA	NA
4	Food production and food&nutrition security	1) Madzorera et al. 2021 - Food Crop Diversity, Women's Income-Earning Activities, and Distance to Markets in Relation to Maternal Dietary Quality in Tanzania 2) Fabrice A. J. DeClerck, Jessica Fanzo, Cheryl Palm, and Roseline Remans, 2011. Ecological approaches to human nutrition 3)Sant'Anna de Medeiros N, do Carmo DL, Priore SE, Santos RHS. Diverse food in urban gardens in the promotion of food…	Yes
4	Food production and infectious disease	NA	NA
4	Food production and other non-communicable diseases	NA	NA
4	Green space and atopic&respiratory disease	Association between green areas and allergic disease in Korean adults: a cross-sectional study	Yes
4	Green space and cancer related diseases	O'Callaghan-Gordo et al. 2018 - Residential proximity to green spaces and breast cancer risk: The multicase-control study in Spain (MCC-Spain)	Yes
4	Green space and cardiovascular&respiratory diseases	Wang et al. 2019 - Effects of greenspace morphology on mortality at the neighbourhood level: a cross-sectional ecological study	Yes
4	Green space and food&nutrition security	1) Rasolofoson et al. - 2018 - Impacts of forests on children’s diet in rural areas across 27 developing countries 2)Thamilini et al. 2019 - Organized Homegardens Contribute to Micronutrient Intakes and Dietary Diversity of Rural Households in Sri Lanka	Yes
4	Green space and infectious disease	Morand S and Lajaunie C (2021) Outbreaks of Vector-Borne and Zoonotic Diseases Are Associated With Changes in Forest Cover and Oil Palm Expansion at Global Scale. Front. Vet. Sci. 8:661063. doi: 10.3389/fvets.2021.661063	Yes
4	Green space and other non-communicable diseases	Effects of residential greenness on clinical outcomes of patients with chronic kidney disease: a large-scale observation study	Yes
4	Microbiome and atopic&respiratory disease	Roslund MI, Puhakka R, Grönroos M, Nurminen N, Oikarinen S, Gazali AM, et al.. Biodiversity intervention enhances immune regulation and health-associated commensal microbiota among daycare children. Science Advances.	Yes
4	Microbiome and cancer related diseases	Wang, Z., Wang, Q., Zhao, J. et al. Altered diversity and composition of the gut microbiome in patients with cervical cancer. AMB Expr 9, 40 (2019).	Yes
4	Microbiome and cardiovascular&respiratory diseases	Silveira-Nunes et al. 2020 - Hypertension Is Associated With Intestinal Microbiota Dysbiosis and Inflammation in a Brazilian Population	Yes
4	Microbiome and food&nutrition security	Frost F, Kacprowski T, et al. 2021 - Long-term instability of the intestinal microbiome is associated with metabolic liver disease, low microbiota diversity, diabetes mellitus and impaired exocrine pancreatic function.	Yes
4	Microbiome and infectious disease	Liu M-B, Xu S-R, He Y, Deng G-H, Sheng H-F, Huang X-M, et al. (2013) Diverse Vaginal Microbiomes in Reproductive-Age Women with Vulvovaginal Candidiasis	Yes
4	Microbiome and other non-communicable diseases	Dockx, Y., Täubel, M., Hogervorst, J. et al. Association of indoor dust microbiota with cognitive function and behavior in preschool-aged children. Microbiome 11, 1 (2023). https://doi.org/10.1186/s40168-022-01406-9	Yes
4	Protected areas and atopic&respiratory disease	NA	NA
4	Protected areas and cancer related diseases	NA	NA
4	Protected areas and cardiovascular&respiratory diseases	Klompmaker et al. 2022. Associations of parks, greenness, and blue space with cardiovascular and respiratory disease hospitalization in the US Medicare cohort	Yes
4	Protected areas and food&nutrition security	1) Alva et al. 2016 - Marine protected areas and children's dietary diversity in the Philippines 2) Nakamura et al. 2017 - Protected Area Establishment and Its Implications for Local Food Security	1) Yes, 2) Yes
4	Protected areas and infectious disease	Salerno J, Ross N, Ghai R, Mahero M, Travis DA, Gillespie TR, et al.. Human–Wildlife Interactions Predict Febrile Illness in Park Landscapes of Western Uganda. EcoHealth. EcoHealth; 2017;14(4):675–90.	Yes
4	Protected areas and other non-communicable diseases	NA	NA
